# Supplementary material for: Peste des Petits Ruminants Risk Factors and Space-Time Clusters in Bangladesh
Source: Front Vet Sci. 2021 Jan 25;7:572432. doi: 10.3389/fvets.2020.572432 (PMC7868412; doi:10.3389/fvets.2020.572432)
Supplement: Supplementary file 1 [file Data_Sheet_1.CSV]

ID	X	Y	District	SR_winter	SR_prmon	SR_mon	SR_pomon	Tem_winter	Tem_prmon	Tem_mon	Tem_pomon	Prec_winter	Prec_prmon	Prec_mon	Prec_pomon	WS_winter	WS_Premon	WS_mon	WS_pomon	Elev	Waterbody	RiverL	TCBLEG	TCBLDECL	TCRFSW	MoTCONV	TCBU	SCCOEG	SCCODE	CULNM	MOCLTCONV	WB	ASAA	Road_length	Road_rail	Inicd_14	Cases_14	Cases_15	Incid_15	Cases_16	Incid_16	Cases_17	Incid_17	Tot_cases	LogInc	Oval_incid	Pop_14	Cattle_14	Buffalo_14
1	89.737566	22.368935	Bagerhat	17301.61788	21105.19026	16635.01989	16915.24624	20.59635333	28.40069	28.727706	26.86261667	17.803067	106.445007	415.181158	162.9725587	1.367598667	2.700088	2.911952667	1.577195667	7.39762	622.516085	659.097598	0	0	1588	169	228	4	0	2450	38	170	0	148.675307	29.506324	36.68	626	248	14.24	464	26.12	237	13.08	1575	1.95	89.54	170673	332904.94	21501.06
2	92.363608	21.806557	Bandarban	17463.16242	22040.62942	16803.25179	17432.08963	20.009165	26.92508067	26.559494	25.297621	12.305036	135.0771543	854.5314737	234.7627627	0.827102	1.667215667	1.727102	0.852691	189.913787	0	756.905116	174	66	0	23	3989	255	0	71	1168	0	0	506.337984	0	0	0	1010	109	2641	274.67	2006	201.31	5657	2.78	599.21	89174	164324.4	10740.6
3	90.121603	22.138857	Barguna	17422.28497	21078.00688	16451.61853	17022.8746	20.59073633	28.21986233	28.644822	26.80580467	17.13066367	116.826861	520.6976137	192.090615	1.390251	2.685335667	3.034182667	1.604854667	5.630421	0	266.20458	28	0	0	2	0	0	0	1588	0	27	0	48.743368	0	10.4	140	121	8.76	90	6.36	100	6.89	451	1.51	32.26	134586	317794.44	20536.56
4	90.346842	22.816173	Barisal	17044.83557	21118.975	16638.50644	17051.6625	20.31960833	27.94621167	28.390467	26.68303	14.98068167	142.2179293	409.2237373	163.878409	1.17375	2.541957	2.675025333	1.421338333	5.932556	0	548.126201	0	0	0	47	64	6	0	2327	162	215	3	324.448313	0	29.89	533	793	43.61	1248	67.34	1283	67.95	3857	2.32	210.09	178350	471116.9	30323.1
5	90.736883	22.350781	Bhola	17092.03679	21206.50971	16462.39979	17128.89562	20.636047	27.90437867	28.183811	26.71808467	13.97641067	143.109621	573.1621953	199.26457	1.346916333	2.636309	2.906814667	1.585337667	5.215023	0	209.154505	0	0	0	0	0	0	0	1922	16	602	0	142.240883	0	87.2	1959	105	4.6	115	4.96	114	4.85	2293	2	99.74	224660	309294.96	19994.04
6	89.379153	24.824651	Bogra	16613.2901	21856.07504	17438.00836	16719.01583	18.99685233	27.12435333	28.71862733	26.104988	10.40641967	101.297235	329.7546903	151.127234	0.853952333	1.835627	1.699315667	0.87009	17.970125	1524.085115	489.575405	3	0	0	0	0	0	0	3744	0	2	9	519.463339	161.787736	54.31	4591	4114	48.47	8727	102.39	20453	238.98	37885	2.65	445.39	845368	823879.16	52839.84
7	91.083024	23.952984	Brahamanbaria	16450.60983	21259.0283	17248.10517	16882.06721	19.45857167	26.91726533	28.17666633	26.30583667	10.229524	176.9459863	394.8462583	152.480544	0.640911667	1.623238333	1.576734333	0.747006667	7.674847	325.040006	368.941288	8	2	0	0	229	145	0	1978	35	54	0	154.672309	162.158264	62.21	944	268	17.26	577	36.35	855	52.71	2644	2.23	168.43	151746	366384.92	23638.08
8	90.759874	23.272563	Chandpur	16819.85636	21183.40707	16974.02185	17059.66872	20.24543433	27.41532667	28.00064867	26.57596867	11.98617533	171.897252	428.127667	155.7842633	1.047585	2.337873333	2.322563333	1.225499333	7.935376	0	322.964289	0	52	0	33	404	123	0	1169	5	246	0	169.949333	47.99482	29.54	464	467	29.08	1038	63.27	1443	86.12	3412	2.32	210.21	157079	314841.9	20348.1
9	91.837162	22.441742	Chittagong	17191.2928	21540.06973	16902.90396	17341.77449	20.69443833	27.414526	27.68446333	26.50107633	10.59616067	136.8452337	643.8142567	192.6288123	1.079775	2.125954	2.250101667	1.203989	22.662579	0	565.883885	16	13	0	2	2190	404	0	1871	779	182	195	758.378641	166.462111	44.8	1744	7047	179.43	8914	224.96	16036	401.16	33741	2.93	855.28	389266	838743.38	53788.62
10	88.846273	23.606097	Chuadanga	16981.13595	21988.93898	17614.59325	16842.01744	19.415852	28.63769233	29.44280833	26.74200533	10.551732	75.85478333	289.940812	126.7091077	0.650860333	1.731108	1.820646667	0.785157	13.371291	43.540993	469.058399	0	0	0	0	3	7	0	1432	4	0	0	219.153765	88.639189	34.19	1284	1485	39.18	1095	28.63	1152	29.85	5016	2.12	131.74	375519	289416.78	18725.22
11	91.034204	23.436692	Comilla	16767.16559	21194.76999	17050.8156	17036.7221	19.89341633	27.20512833	28.06797867	26.394838	10.81450433	168.5057123	442.337734	157.795126	0.733324667	1.819362	1.878810333	0.845451333	9.23876	1.652303	566.272086	15	105	0	9	332	239	0	3140	46	34	11	489.571606	206.138847	41.2	1602	4360	111.12	6170	155.87	3252	81.43	15384	2.59	390.36	388867	677075.6	43469.4
12	92.061791	21.487	Cox's Bazar	17495.01718	22109.42187	16505.4819	17507.2921	21.426788	27.52339533	27.59740167	26.74761	12.084752	136.2307983	869.361584	228.4469667	1.331391333	2.368659333	2.429373333	1.405726	17.566389	0	389.064736	91	13	0	20	714	92	0	1145	453	163	8	325.274152	0	44.76	878	2127	106.54	2440	120.12	1460	70.66	6905	2.54	342.87	196155	330501.36	21347.64
13	90.251574	23.787965	Dhaka	17105.20853	21358.48067	17189.58386	16838.67323	19.557766	27.45457467	28.55049633	26.50898933	13.066135	163.491844	348.0195037	162.247163	0.673368667	1.693758667	1.687234	0.792784	8.846154	20.750733	232.472831	0	0	0	0	30	2	0	1498	14	44	290	156.12334	38.666632	56.5	1065	0	0	0	0	0	0	1065	1.74	54.98	188482	322822.5	20857.5
14	88.78642	25.629995	Dinajpur	16296.20969	21673.65151	17550.71349	16592.76966	18.589357	26.61742467	28.717141	25.70261433	8.590185667	92.94854	387.238853	156.5443277	0.853237667	1.833826	1.648696667	0.946149667	36.545618	74.712637	754.916565	0	0	0	0	0	5	0	4416	0	1	22	663.131799	242.512485	32.84	3323	4565	44.96	8324	81.71	17450	170.7	33662	2.52	330.98	1011801	985155.9	63134.1
15	89.836896	23.477372	Faridpur	16441.83603	21270.33166	17028.36633	16823.6753	19.556329	27.88696833	28.81291567	26.65261667	15.39932967	140.2822893	327.3864397	151.625548	0.664024333	1.722931	1.811343	0.778667	8.174178	144.261749	446.01585	0	0	0	0	122	4	0	2319	64	67	3	220.483131	96.152423	125.99	4050	1895	58.32	899	27.37	2256	67.96	9100	2.44	278.54	321464	377016.32	24316.68
16	91.411241	22.998961	Feni	16950.97434	21188.20317	16824.81296	17148.6567	20.347699	27.20600967	27.76097933	26.429581	10.643213	156.923483	547.0216947	175.7821757	0.918587	2.088097333	2.325886667	1.134652333	9.146977	0	213.365066	46	8	0	2	79	109	0	846	0	18	3	229.489467	151.166751	0	0	1181	148	1312	157.52	2666	307.19	5159	2.8	632.63	76314	203369.18	13232.82
17	89.506836	25.299842	Gaibandha	16420.03001	21358.40828	17346.90697	16626.71401	18.93650967	26.651868	28.517523	25.922365	8.761599	128.5127293	397.0910067	170.2738523	0.840959	1.786331333	1.618867333	0.901189667	22.478944	1631.540868	327.663556	0	0	0	0	0	0	0	2797	0	0	0	400.09467	120.128131	11.33	499	1368	30.82	2967	66.33	4460	98.93	9294	2.32	208.59	440329	612898.98	39373.02
18	90.443235	24.105938	Gazipur	16320.21258	21510.3125	17310.02054	16882.44164	19.16445033	27.124217	28.37764467	26.136909	10.83510633	160.1507093	370.4859633	163.197104	0.679477	1.633850667	1.649276	0.776374333	13.530585	51.605103	412.224569	0	0	0	0	48	32	0	2114	32	4	23	257.814715	139.470342	43.36	1093	282	11.03	658	25.4	1854	70.61	3887	2.18	151.05	252093	378975.28	24441.72
19	89.898811	23.104341	Gopalganj	16811.31536	21193.32313	16875.95003	16969.09583	20.077951	28.213971	28.90856167	26.94429467	16.544152	136.200251	353.8205267	152.5025973	0.746086	1.900376333	1.908991667	0.869532667	4.75497	134.345175	325.143679	0	0	0	71	151	123	0	1407	28	76	0	194.33608	72.808986	10.76	114	108	9.87	14	1.24	226	19.41	462	1.62	41.54	105990	270992.78	17549.22
20	91.42957	24.369056	Habiganj	16459.61633	21104.10058	17178.87657	16679.0303	19.15203867	26.51721533	28.29036567	26.12686	13.30172167	223.260646	421.421927	171.990637	0.717215333	1.534612	1.509997	0.760918	15.081286	304.728954	389.472926	2	2	0	0	299	318	0	2631	35	0	0	268.862646	104.749297	109.2	2283	1173	55.19	1330	61.56	1130	51.47	5916	2.44	276.07	209058	438908.74	28267.26
21	89.846539	24.974138	Jamalpur	16328.29074	21612.29197	17378.05834	16694.54571	18.985565	26.72729767	28.44221067	26.048812	9.173771	127.671696	378.253615	162.6850243	0.808185333	1.773834	1.647793333	0.864642333	19.296604	1582.410983	376.354111	5	0	0	9	11	0	0	2619	0	12	0	329.757146	133.169058	22.25	787	697	19.52	1126	31.22	2154	59.16	4764	2.12	132.75	353646	555407.64	35703.36
22	89.174467	23.08946	Jessore	16468.18932	21586.36687	17168.96535	16859.13049	20.107134	28.62467467	29.13110767	26.73443067	15.63567067	95.19420733	310.283435	139.1803863	0.748689	1.958272333	2.157175	0.930426667	7.604045	37.691859	740.901447	0	0	0	0	36	7	0	3147	42	0	23	422.190107	115.145096	93.58	5742	2863	46.4	1967	31.7	2181	34.95	12753	2.31	206.09	613565	673399.26	43234.74
23	90.183706	22.574979	Jhalokati	16941.17315	21128.65698	16554.54525	17020.91061	20.40502833	28.12506533	28.462346	26.687337	16.42085667	129.237989	437.6834267	171.550093	1.311061333	2.747523333	2.861638667	1.521899667	6.1125	0	220.798072	0	0	0	2	32	0	0	859	3	0	0	148.976014	0	34.95	289	432	50.13	522	58.22	721	77.4	1964	2.35	223.39	82685	200471.16	13047.84
24	89.087707	23.488807	Jhenaidah	16803.76507	21821.1255	17396.54197	16849.74728	19.604356	28.483426	29.252045	26.587769	12.53811433	90.09150067	290.387251	132.7171317	0.64417	1.731102333	1.869482	0.779044	10.664804	194.030384	466.255086	0	0	0	0	39	11	0	2453	0	0	0	329.051134	68.276479	46.92	1881	878	21.71	619	15.18	459	11.16	3837	1.98	94.48	400865	505229.5	32500.5
25	89.083233	25.092646	Joypurhat	16457.07809	21839.15317	17429.58193	16710.7514	18.77230667	26.947046	28.77923	25.94266233	9.887463333	91.661053	335.8692863	154.0940923	0.868404333	1.846672	1.687302667	0.908954667	21.946141	0.775324	235.521948	2	0	0	0	0	20	0	1218	0	0	0	172.119142	64.711459	160.05	4294	4921	181.06	9803	356.11	10183	365.28	29201	3.03	1067.55	268298	344685.96	22253.04
26	91.95055	23.166663	Khagrachhari	16771.09593	21297.24863	17085.07404	17087.54827	19.404217	26.65471767	27.19487267	25.54632033	11.41584667	145.6173047	477.4491807	177.387796	0.650209333	1.485273333	1.617377	0.726348	96.311991	486.347591	326.1728	89	8	0	53	2272	307	0	11	800	18	0	373.3348	0	6.82	127	0	0	1243	64.37	313	15.92	1683	1.94	87.95	186128	236197.74	15328.26
27	89.446036	22.462844	Khulna	16965.94344	21149.27856	16787.09056	16867.28098	20.62672133	28.49146667	28.89825233	26.93157033	17.909139	96.50847367	368.4195797	150.820018	1.362445333	2.695332	2.869995333	1.541004667	5.571968	788.268573	1126.353979	3	6	1762	18	65	3	0	2427	2	195	67	198.005356	88.721642	24.95	629	524	20.5	447	17.25	647	24.64	2247	1.94	87.31	252124	363050.74	23425.26
28	90.942892	24.37688	Kishoreganj	16460.86761	21367.46172	17350.83099	16766.98117	19.291641	26.619446	28.09831967	26.23170467	10.410507	187.194054	421.6351047	167.975158	0.665811667	1.581613	1.503705667	0.758705	8.225718	456.585144	503.467148	0	0	0	0	22	0	0	3198	22	28	3	353.242553	161.046524	13.15	297	1103	48.08	385	16.53	1125	47.59	2910	2.1	125.88	225939	479786.52	30876.48
29	89.69464	25.792559	Kurigram	15990.69752	20582.88009	17219.96788	16495.16267	18.77817767	26.1365	28.27735467	25.67727467	7.138660333	175.0417237	523.4547327	181.8299037	0.821148	1.718232667	1.493861667	0.919993333	27.085092	1644.954682	86.045155	0	7	0	0	2	1	0	2890	0	0	0	161.903256	71.406582	45.75	2046	847	18.79	633	13.94	4083	89.2	7609	2.23	168.16	447246	536813.5	34516.5
30	89.015904	23.92499	Kushtia	16282.38136	21968.11471	17580.37909	16869.15374	19.10905833	28.350102	29.17386	26.44706133	10.86585167	86.41733267	296.304341	127.8493967	0.718962667	1.734477333	1.776007	0.809763667	14.600481	589.225402	234.415997	0	0	0	0	15	9	0	2111	0	0	6	198.173001	141.006948	22.12	1080	403	8.2	689	13.91	929	18.63	3101	1.8	62.84	488268	415578.88	26778.12
31	90.855465	22.891618	Lakshmipur	16928.36784	21136.90524	16660.02894	17098.97924	20.39670867	27.57943467	27.905854	26.53753033	12.39871867	163.5060747	514.9938147	177.925116	1.092047667	2.478219333	2.630704667	1.372454333	8.112377	0	236.705444	0	10	0	33	41	43	0	1350	9	90	0	167.544233	0	14.59	188	1328	100.32	2669	196.43	3267	234.41	7452	2.74	555.58	128897	225494.9	14645.1
32	89.236805	26.061804	Lalmonirhat	16081.27311	20516.08495	17294.45648	16392.14465	18.787017	26.13087033	28.43158	25.60945533	7.991233667	152.7697767	565.7639323	189.3099563	0.840826333	1.761636333	1.528574333	0.928574	43.113281	1629.460701	146.984513	0	0	0	0	0	8	0	1532	0	0	0	228.087665	130.477459	96.94	3368	1499	42.71	1471	41.5	893	24.95	7231	2.31	205.03	347447	388323.58	25038.42
33	90.162677	23.220771	Madaripur	16339.82225	21152.2604	16890.96001	16944.01363	19.963531	27.901545	28.71177033	26.82449467	15.07748233	152.9441037	361.5573733	155.6489433	0.829266	2.028789	2.064281	0.998795667	6.042164	4.389663	305.841781	0	0	0	8	41	3	0	1351	21	45	0	23.330338	0	35.39	617	832	46.79	2659	146.66	288	15.58	4396	2.39	244.82	174327	252583.82	16374.18
34	89.434255	23.443015	Magura	16806.31014	21556.85171	17154.08031	16863.65232	19.62381633	28.22938067	29.04365567	26.637966	14.89652567	113.6158107	308.9244717	140.6409867	0.666490333	1.766213667	1.891641333	0.764652333	8.47432	126.657336	339.707662	0	0	0	0	26	6	0	1290	4	0	0	172.54702	0	56.85	904	435	26.77	1070	64.46	915	53.99	3324	2.31	202.38	159010	271081.14	17554.86
35	89.950355	23.841563	Manikganj	16685.95114	21468.41236	17237.42397	16851.4073	19.130824	27.67303367	28.61086167	26.425431	13.42059933	141.3262173	318.3455057	153.0170413	0.687415667	1.690262	1.656441667	0.773708	9.169568	1529.446099	121.39893	0	7	0	0	6	0	0	1699	11	53	0	136.584833	0	14.28	297	918	43.42	633	29.45	57	2.61	1905	1.95	89.37	207935	336357.56	21721.44
37	88.706845	23.793718	Meherpur	16654.81318	22129.79363	17754.72448	16889.11782	19.241237	28.656824	29.40512267	26.622978	9.836077667	68.867179	294.654592	122.669594	0.681632	1.687632667	1.788510667	0.822356333	16.13385	29.091276	181.936334	0	0	0	0	8	0	0	880	8	2	0	188.81929	0	45.04	984	2484	111.91	2332	103.43	4342	189.65	10142	2.66	453.34	218481	434370.42	27977.58
36	91.914313	24.480198	Maulvibazar	16466.35524	20976.35422	17159.89139	16608.33516	18.88076233	26.17908733	28.158598	25.89980733	17.541113	265.804063	478.4386673	187.700462	0.724032333	1.509243	1.428490333	0.751444333	29.441577	67.25641	242.922029	96	8	0	18	935	183	0	1675	430	91	0	246.618544	167.857028	76.13	2039	752	27.72	92	3.35	69	2.48	2952	2.03	108.11	267828	185532.68	12094.32
38	90.418751	23.526477	Munshiganj	16722.4441	21215.37068	17207.41853	17015.16985	19.69687433	27.464343	28.318506	26.522047	13.143845	172.495159	370.4846473	158.326141	0.793444	1.896404	1.805781333	0.877787	6.06601	0	150.633108	0	2	0	6	28	13	0	932	37	186	2	86.496255	0	73.76	1043	253	17.46	36	2.43	248	16.33	1580	2.03	107.75	141403	164654.34	10761.66
39	90.427876	24.699303	Mymensingh	16591.26816	21648.82192	17379.12267	16784.1652	19.15154833	26.67241067	28.38361167	26.00974533	8.650135	145.4633123	411.3178197	164.6421083	0.750128667	1.660449333	1.591967667	0.810512	14.308702	86.130334	981.214493	0	0	0	0	21	10	0	5514	0	7	13	639.802573	340.32391	42.48	2972	404	5.75	591	8.36	1288	18.14	5255	1.87	74.56	699594	1030803.24	66047.76
40	88.751402	24.900341	Naogaon	16329.42401	22125.78965	17578.39619	16795.43106	18.79713333	27.43948233	28.97042533	26.054421	9.920732	69.67839067	299.1756297	134.5886847	0.848634667	1.820754667	1.68901	0.926072	21.104389	30.782406	733.5087	3	0	0	0	3	12	0	4368	0	3	0	511.533079	77.290812	75.23	6357	7343	86.54	18167	213.23	15155	177.15	47022	2.74	553.05	845000	885295.94	56760.06
41	89.578957	23.130645	Narail	16643.08268	21331.42366	16911.87343	16915.20464	19.98547833	28.26096467	28.98062867	26.83698333	16.82414067	119.8617103	333.9379167	143.7711163	0.729843	2.00874	2.092539333	0.905755667	5.946443	126.657336	193.848626	0	0	0	2	27	10	0	1180	38	0	0	38.984552	0	10.53	134	100	7.65	90	6.7	95	6.9	419	1.5	31.63	127254	235347.04	15273.96
42	90.574618	23.740132	Narayanganj	16699.80465	21314.63789	17241.24392	16959.29428	19.77273033	27.238986	28.351113	26.51000333	11.84583733	177.2117163	380.658102	161.7677287	0.714388667	1.821685333	1.775848	0.823466667	7.810268	296.024195	186.264203	0	0	0	4	104	5	0	627	10	88	131	88.098508	77.11605	36.77	428	450	37.53	548	44.41	1107	87.25	2533	2.32	208.24	116406	137529.7	9030.3
43	90.774563	24.003741	Narsingdi	16675.21388	21373.53149	17299.36437	16891.50315	19.32496633	26.93549267	28.250652	26.153644	10.34412967	175.1291047	395.410706	160.5922177	0.659784	1.653598667	1.640013333	0.761561	9.819163	344.201424	204.522378	0	0	0	0	33	5	0	1345	49	54	0	150.663293	179.584247	37.51	834	1017	45.03	1358	59.21	2721	116.86	5930	2.42	260.54	222368	335197.6	21647.4
44	89.086463	24.380912	Natore	16604.15379	22035.83919	17521.01539	16795.88603	18.92779167	27.782203	28.93308833	26.301566	10.498502	86.11778333	304.6348037	132.98366	0.837445333	1.790577333	1.757039667	0.876892667	14.223856	353.346041	532.234576	0	14	0	0	56	6	0	2341	3	23	0	256.107998	229.968779	160.92	7049	1015	22.99	2032	45.66	11727	261.47	21823	2.69	492.32	438031	375399.52	24213.48
45	88.264326	24.716316	Nawabganj	16487.20156	22440.24193	17936.23948	16943.45115	18.836252	28.09390167	29.18130533	26.124163	10.08556067	53.885561	269.4079873	117.354685	0.878418	1.788110667	1.735499333	0.95318	26.366341	363.229913	243.92169	6	6	0	0	0	20	0	1910	0	201	0	142.040563	142.734752	109.3	4062	890	23.72	2504	66.13	4340	113.58	11796	2.5	312.99	371650	302371.86	19552.14
46	90.844108	24.870525	Netrakona	16342.9814	21317.51151	17290.62268	16661.55412	19.263979	26.43634267	28.28695033	26.099356	9.533959	186.5175777	475.871434	176.953709	0.735118667	1.599549	1.494625333	0.80704	10.111357	135.413244	644.661247	8	0	0	11	10	0	0	3586	0	0	0	447.755479	75.513725	14.06	369	187	7.03	783	29.07	1458	53.44	2797	2.02	104.52	262358	516128.8	33196.2
47	88.936961	26.021947	Nilphamari	15905.91068	20975.34884	17491.55582	16447.80481	18.699922	26.33491467	28.551938	25.60351933	8.228372333	124.5161243	510.8494573	180.084341	0.878729	1.788015667	1.568139333	0.934589	49.201493	115.03233	445.797412	0	0	0	0	2	5	0	2124	0	5	0	348.319332	66.637122	20.31	776	530	13.75	464	11.93	1790	45.6	3560	1.96	91.93	382034	485020.44	31210.56
48	91.128785	22.692558	Noakhali	16529.29089	21158.56629	16627.81418	17148.12353	20.56020633	27.47589433	27.90394567	26.676242	12.17098067	158.7308503	599.842803	193.7766203	1.111132	2.282039333	2.552904	1.328851	7.06882	0	263.502011	0	5	0	35	86	129	0	2388	43	767	0	272.341372	46.588502	2.21	55	1029	40.76	1530	59.78	2412	92.98	5026	2.3	197.73	248947	396049.44	25531.56
49	89.38408	24.053284	Pabna	16780.09856	21825.38604	17396.41011	16837.74344	19.027409	27.95466633	28.90854833	26.475422	11.67951667	102.33268	290.9443537	134.1031253	0.751976333	1.732919333	1.740041333	0.792540333	12.280198	1802.367207	290.852163	3	7	0	0	28	6	0	2992	10	2	11	344.127797	109.553786	47.5	2651	1094	19.48	1119	19.8	1110	19.52	5974	2.03	106.04	558135	461416.1	29703.9
50	88.578401	26.285199	Panchagarh	15896.44131	21140.0033	17865.17006	16439.06971	18.53804833	26.251385	28.53845133	25.44577133	8.25665	115.1818017	553.2841683	194.0946617	0.893047333	1.803045333	1.557292333	0.971161	70.332036	41.791289	352.309553	0	0	0	0	0	0	2	1799	0	0	0	317.344925	85.4079	92.05	3103	109	3.2	949	27.58	172	4.95	4333	2.1	126.57	337114	357180.44	23050.56
51	90.398439	22.190865	Patuakhali	16540.15584	21116.99912	16409.02715	17088.07245	20.57839733	28.04781233	28.51300567	26.78094733	15.88808267	128.7014073	552.9865873	199.1831573	1.389698667	2.689951667	2.995481667	1.602693333	5.325758	0	436.213055	2	0	0	0	3	4	0	2833	0	265	0	103.468212	0	67.14	1419	16	0.74	18	0.82	705	31.78	2158	2	99.64	211345	541416.68	34810.32
52	89.996409	22.540619	Pirojpur	17087.64926	21122.70771	16595.32395	16983.02074	20.43077933	28.291923	28.683715	26.768129	17.246671	121.853962	428.4950883	167.482209	1.203296333	2.545907	2.740143667	1.448112	6.326394	0	313.917252	0	0	0	1	4	0	0	1512	11	5	0	182.211747	0	9.14	100	116	10.27	108	9.28	90	7.51	414	1.56	36.1	109437	247494.66	16049.34
53	89.562937	23.728404	Rajbari	16786.92549	21559.11829	17253.69968	16831.50963	19.28404367	27.94569	28.899014	26.54346667	13.63823933	118.5284273	298.0992667	141.2863367	0.689294	1.688056	1.776868333	0.754493	10.464756	127.774083	181.906966	0	0	0	0	28	2	0	1384	0	33	0	176.716269	184.291273	32.7	751	301	12.91	441	18.63	919	38.27	2412	2.01	102.68	229678	244233.8	15841.2
54	88.65001	24.467652	Rajshahi	16606.78915	22229.31148	17715.75075	16873.37447	18.97211867	27.98233733	29.10764767	26.33217667	10.60732667	66.94023133	291.996358	126.85979	0.863624333	1.771572333	1.725921	0.899518333	20.019311	483.840672	406.774315	1	4	0	0	137	12	0	2859	0	64	34	434.980236	165.331955	303.54	19181	2980	46.9	1966	30.77	1836	28.58	25963	2.61	407.5	631900	436414.92	28108.08
55	92.279336	22.83073	Rangamati	17023.84703	21576.78698	17186.92928	17197.55028	19.581805	26.717739	26.85550733	25.43183233	11.618122	138.2450497	561.460854	200.3114337	0.650990333	1.463806	1.483191667	0.689811667	141.0811	488.003043	759.552574	180	60	0	248	3583	851	0	55	1524	769	0	625.707128	0	58.11	977	1214	70.74	909	51.91	349	19.54	3449	2.3	198.93	168139	193484.14	12601.86
56	89.239091	25.643817	Rangpur	16464.03597	21104.11353	17285.43182	16518.45856	18.73947167	26.39576667	28.53567233	25.72444333	8.541332333	128.44463	431.8197417	176.474376	0.831205333	1.784213333	1.608433667	0.922304	31.477607	117.330291	568.783477	4	0	0	0	2	18	0	2964	0	0	6	506.269343	126.445848	11.15	633	2835	49.65	2301	40.05	5006	86.62	10775	2.27	188.14	567484	760371.82	48786.18
57	89.136728	22.37821	Satkhira	16311.82991	21156.34393	16968.2413	16769.27644	20.66896967	28.58789533	29.00657433	26.94403533	17.23396267	82.270619	351.6913697	152.680054	1.352410667	2.619842333	2.838927333	1.500733333	4.089234	810.764881	776.225019	0	2	1264	0	8	0	0	2757	0	201	0	213.498716	0	18.39	828	350	7.71	861	18.83	696	15.1	2735	1.78	60.04	450303	471295.5	30334.5
58	90.413787	23.247688	Shariatpur	16746.31596	21131.79826	16976.02528	17009.94401	20.13660133	27.692527	28.27122	26.71546833	13.64117633	163.0732027	373.4124183	152.5784313	1.033442333	2.29329	2.210457667	1.20488	7.271055	0	168.743564	0	0	0	0	44	0	0	1262	20	215	0	24.931652	0	1.93	29	367	23.84	500	31.76	122	7.58	1018	1.82	65.38	150469	214506.3	13943.7
59	90.074342	25.081851	Sherpur	16451.7913	21482.4284	17328.06417	16681.884	19.01735133	26.60209333	28.35917467	25.93059467	8.151604333	140.6351723	415.2392407	166.9090377	0.804577667	1.732218333	1.623591667	0.848435	21.655516	62.119842	171.496666	18	2	0	47	36	10	0	1586	0	3	0	164.006275	0	16.86	379	75	3.28	319	13.76	1056	44.88	1829	1.9	79.5	224832	387623.28	24993.72
60	89.599913	24.392205	Sirajganj	16322.04176	21881.84591	17447.97735	16796.66854	19.06666633	27.45060267	28.68916233	26.391999	11.13643	106.1744597	304.1124273	140.9870117	0.811118333	1.763819333	1.699293667	0.837437667	12.947631	1517.425456	338.818197	0	22	0	0	4	0	0	3162	1	20	0	304.37165	76.405256	23.77	1104	1949	41.64	2240	47.51	5095	107.26	10388	2.34	221.14	464524	585774.34	37641.66
61	91.34535	24.939438	Sunamganj	16209.14175	20991.64234	17202.0668	16514.93398	19.24025167	26.183843	28.30575833	26.20897833	13.25346267	253.5955143	563.3432467	203.1577023	0.777206	1.505730333	1.397335333	0.792666667	8.799068	120.224108	565.83353	11	0	0	24	25	13	0	4328	4	319	0	319.077717	64.605016	120.02	1902	966	59.65	2129	128.68	1622	96.01	6619	2.61	404.33	158469	499228.54	32117.46
62	91.987791	24.919324	Sylhet	16238.78362	20826.02564	17203.16128	16573.50326	18.936891	25.94509933	28.46101533	25.98634467	18.57328167	321.6357157	645.9351387	230.2644517	0.795691	1.425421333	1.327902	0.757032	15.83071	48.293293	597.354439	102	0	0	29	360	52	0	3736	100	2	5	375.315212	72.303608	81.82	1210	4599	303.84	5935	383.25	5557	350.92	17301	3.05	1129.94	147880	470173.14	30262.86
63	89.998729	24.356343	Tangail	16508.52329	21756.08701	17361.04908	16822.82907	18.92875067	27.067712	28.51875667	26.16593167	10.80213667	125.6358567	334.5572073	152.3224957	0.748227	1.725545667	1.679431667	0.803630667	15.296563	1537.079306	547.379335	0	5	0	0	69	102	0	4088	16	29	0	418.959445	0	19.94	1053	965	18.16	1837	34.34	7533	139.9	11388	2.33	213.57	527986	798186.14	51199.86
64	88.345083	25.989906	Thakurgaon	15981.50854	21760.20576	17965.50773	16571.07563	18.57943833	26.67227233	28.700979	25.52365567	8.021711333	83.81041567	427.5548457	159.4992193	0.854264333	1.825103	1.615425333	0.996665333	51.458585	22.159184	300.455777	0	0	0	0	0	0	0	2310	0	0	5	342.076071	85.4079	88.46	4416	3559	70.8	3552	70.17	4421	86.74	15948	2.5	316.16	499189	581913.76	37395.24
[truncated: 24 more columns]
